# Supplementary material for: Simple urine storage protocol for extracellular vesicle proteomics compatible with at-home self-sampling
Source: Sci Rep. 2021 Oct 21;11:20760. doi: 10.1038/s41598-021-00289-4 (PMC8531010; doi:10.1038/s41598-021-00289-4)
Supplement: Supplementary file 2 — Supplementary Table 1. [file 41598_2021_289_MOESM2_ESM.xlsx]

## Sheet: Sheet1
Suppl. Table 1 - Overlapping proteins between urine stored with and without EDTA
protein	donor downregulation	overlap EDTA vs no EDTA
AARS	M2+EDTA	no
ALB	M2-Fridge	no
ALDH9A1	M1+EDTA	no
ALDOB	M1-Fridge	no
AMY1A	M2+EDTA	no
APOM	M1-Fridge	no
APRT	M2+EDTA	no
ATP6AP1	M2+EDTA	no
ATP6AP2	M2+EDTA	no
ATP6V1E1	M2+EDTA	no
ATP6V1H	M2-Fridge	no
B3GNT2	M1+EDTA	no
BDH2	M2+EDTA	no
BLMH	M2-Fridge & M2+EDTA	yes
CALR	F1+EDTA	no
CAPN1	M2+EDTA	no
CBR3	M2+EDTA	no
CCT6A	M2+EDTA	no
CCT8	M1+EDTA	no
CDH19	F1+EDTA & M2-Fridge	yes
CDH6	F1+EDTA & M1+EDTA	no
CDHR2	F1-Fridge	no
CFL2	M1+EDTA	no
CKB	F1-Fridge	no
CLUL1	M2-Fridge	no
CNDP2	F1+EDTA	no
CNTN1	F1-Fridge	no
COL6A1	F1-Fridge	no
CPE	M1+EDTA	no
CPM	F1-Fridge	no
CPN2	F1+EDTA	no
CPNE3	F1-Fridge	no
CPVL	M1-Fridge	no
CSE1L	F1+EDTA & M2+EDTA	no
CTN1	M2+EDTA	no
CTSL	M2+EDTA	no
CUBN	M2-Fridge	no
DSC2	M1+EDTA	no
DSG2	M1+EDTA	no
DST	M1+EDTA	no
ERP44	M2+EDTA	no
F2	F1+EDTA	no
FAM3C	M1+EDTA	no
FBLN7	F1-Fridge & M1-Fridge	no
FCER2	F1+EDTA	no
FGG	M2-Fridge	no
FLNB	M1+EDTA	no
FSTL1	M1+EDTA	no
FTCD	M2+EDTA	no
GAPDH	M2+EDTA	no
GDI2	M1+EDTA	no
GGT6	M1+EDTA	no
GI3	M2+EDTA	no
GM2A	M2-Fridge	no
GPD1L	M2+EDTA	no
GPRC5C	F1-Fridge	no
GSTA1	M2+EDTA	no
GSTA2	M2+EDTA	no
HBB	M2+EDTA	no
HEG1	F1+EDTA	no
HIST1H2AB	M2+EDTA	no
HIST1H2BK	M2+EDTA	no
HMCN1	M1-Fridge	no
HSP90AA1	M2+EDTA	no
HSP90AB1	M2+EDTA	no
HSPG2	F1-Fridge	no
IGKV2-Fridge28	F1-Fridge	no
IGKV3-Fridge20	F1-Fridge	no
IGLC2	F1-Fridge	no
IGLL5	M1-Fridge	no
IGSF8	M1+EDTA	no
IQCG	M2+EDTA	no
ITFG1	F1+EDTA	no
JCHAIN	F1-Fridge	no
KNG1	F1-Fridge	no
KRT1	M2-Fridge & M2+EDTA	yes
KRT10	M2-Fridge	no
KRT14	M2-Fridge	no
KRT2	M2-Fridge & M2+EDTA	yes
KRT5	M2-Fridge & M2+EDTA	yes
KRT73	M2+EDTA	no
KRT9	M2+EDTA	no
LAMC1	M1+EDTA & M2+EDTA	no
LGALS7	M2+EDTA	no
LGALS9	M2-Fridge	no
LRG1	M2+EDTA	no
LRP2	M2-Fridge	no
LTA4H	M2+EDTA	no
MEGF8	M1-Fridge	no
MITD1	M1-Fridge	no
MSRA	M2+EDTA	no
MXRA8	M1+EDTA	no
MYL6	M2+EDTA	no
NPNT	M2+EDTA	no
NRAS	M2+EDTA	no
NUCB1	M2+EDTA	no
OAF	M2+EDTA	no
OMD	M2-Fridge	no
PAPPA2	F1+EDTA	no
PCDH1	F1+EDTA & M1+EDTA	no
PCDHGC3	M1+EDTA	no
PCK1	M2+EDTA	no
PCOLCE	M1+EDTA	no
PDZK1IP1	M2+EDTA	no
PGAM1	M1+EDTA & M2+EDTA	no
PODXL	F1-Fridge	no
POTEI	F1+EDTA	no
PPIA	M1+EDTA	no
PRDX1	F1-Fridge	no
PRSS23	M2+EDTA	no
PTPRJ	F1-Fridge	no
PTPRS	F1-Fridge & M1-Fridge & F1+EDTA	yes
QPCT	M2-Fridge	no
RAB1A	M2+EDTA	no
RAB43	M2+EDTA	no
RAB7A	M2+EDTA	no
RALA	M1+EDTA	no
RAN	M2+EDTA	no
RAP1B	M2+EDTA	no
RAP1GDS1	M2+EDTA	no
RARRES1	M2-Fridge & M2+EDTA	yes
RBP4	F1-Fridge	no
RHOA	M2+EDTA	no
RHOF	M1+EDTA	no
RNH1	F1+EDTA & M1+EDTA	no
ROBO4	F1-Fridge	no
RPL10A	M2+EDTA	no
S100A14	M2+EDTA	no
SCPEP1	M2+EDTA	no
SDF4	M2+EDTA	no
SERPI1	M2+EDTA	no
SERPI5	M2+EDTA	no
SERPINB12	F1-Fridge	no
SERPINF1	M1+EDTA	no
SERPINF2	M2+EDTA	no
SFN	F1+EDTA	no
SIAE	M2+EDTA	no
SIL1	M2+EDTA	no
SLC5A2	M2+EDTA	no
SOD3	F1+EDTA	no
SPARCL1	F1+EDTA	no
SPP1	M1+EDTA & M2-Fridge	yes
STK24	M2+EDTA	no
SULT1C2	M2+EDTA	no
TGFBR3	M2+EDTA	no
TGM3	M1+EDTA	no
TIGL1	M2-Fridge	no
TKFC	M2+EDTA	no
TTC38	M2+EDTA	no
TUBA3E	M2+EDTA	no
TYMP	M2+EDTA	no
WASL	M2+EDTA	no
YWHAQ	M2+EDTA	no
YWHAZ	M2-Fridge	no
legend: M1, male 1; M2, male 2; F1, female 1.
