# Supplementary material for: Simple urine storage protocol for extracellular vesicle proteomics compatible with at-home self-sampling
Source: Sci Rep. 2021 Oct 21;11:20760. doi: 10.1038/s41598-021-00289-4 (PMC8531010; doi:10.1038/s41598-021-00289-4)
Supplement: Supplementary file 3 — Supplementary Table 2. [file 41598_2021_289_MOESM3_ESM.xlsx]

## Sheet: Sheet1
Supl. Table 2 - List of differentially expressed proteins upon EDTA addition
protein	Female1 t=0 (log intensity)	Male 1 t=0 (log intensity)	Male 2 t=0 (log intensity)	Female 1 EDTA t=0 (log intensity)	Male 1 EDTA t=0 (log intensity)	Male 2 EDTA t=0 (log intensity)	mean without EDTA (log intensity)	mean with EDTA (log intensity)	log2 fold change	fold change	p-value
ANGPTL3	19.777	14.967	14.3619	17.6625	12.0429	10.4385	16.3686	13.3813	-2.98734	-7.93012	0.0293228
IGHA1	16.1354	18.3967	17.7174	13.3763	15.1415	16.314	17.4165	14.9439	-2.47256	-5.55029	0.0466227
LRG1	14.2315	14.4481	19.0452	11.5114	12.2756	16.9961	15.9083	13.5944	-2.31389	-4.97223	0.00784723
VASN	16.0794	16.9196	19.2775	14.7569	14.2627	17.4441	17.4255	15.4879	-1.93764	-3.83079	0.0379696
IGKV4-1	NA	12.2035	14.6599	8.93102	12.0097	14.4704	13.4317	11.8037	-1.62798	-3.0908	0.00715255
IGLL5;	13.0975	16.3232	15.3339	11.9087	15.0396	14.0545	14.9182	13.6676	-1.25055	-2.37933	0.000610444
FUCA2	15.6969	10.0396	12.2399	NA	10.3805	12.5849	12.6588	11.4827	-1.17607	-2.2596	0.00384966
TPP1	12.6232	16.0193	16.8514	13.1976	17.2332	18.0835	15.1646	16.1714	1.00682	2.00948	0.0431804
PRSS8	13.3655	15.7302	15.335	14.4732	16.7542	16.3324	14.8102	15.8533	1.04302	2.06053	0.00101229
DPEP1	12.0825	14.1192	16.5142	12.7546	15.5336	17.6121	14.2386	15.3001	1.06149	2.08708	0.0386764
ADH5	10.1669	12.0056	14.3299	10.8031	13.328	15.6902	12.1675	13.2738	1.10629	2.15291	0.0423718
CSF1	17.9037	15.8242	16.5107	18.9561	17.1051	17.559	16.7462	17.8734	1.12719	2.18433	0.00461808
ATP6V1B1	10.2189	10.8533	11.9954	11.2865	12.4061	13.0413	11.0225	12.2446	1.22209	2.33284	0.0178468
MPST	10.8989	14.2351	16.0937	12.3007	15.1893	17.4417	13.7426	14.9772	1.23465	2.35324	0.0128071
LMAN2	13.8011	16.1882	16.0883	15.3249	17.5095	16.9533	15.3592	16.5959	1.23671	2.3566	0.0239251
PPP2R1A	9.74022	NA	12.6261	11.2944	11.6765	14.34	11.1832	12.437	1.2538	2.38468	0.0310879
SCPEP1	10.108	14.3773	15.0298	11.1833	15.4863	16.6474	13.1717	14.439	1.2673	2.40711	0.0186255
COTL1	10.003	11.6563	11.4955	11.0517	12.6999	13.2228	11.0516	12.3248	1.27318	2.41693	0.0303647
ALDH1L1	11.2405	11.5044	13.2981	12.4713	13.0195	14.3803	12.0143	13.2904	1.27604	2.42174	0.00976148
GSTM2	9.03926	9.70672	14.4374	9.78708	11.3716	15.8667	11.0611	12.3418	1.28066	2.42951	0.0431367
GGT1	12.4436	15.0309	15.1596	13.9491	16.6389	15.9525	14.2114	15.5135	1.3021	2.46587	0.0366339
PLS3	11.7468	11.3512	10.7101	13.2665	12.2751	12.1842	11.2693	12.5753	1.3059	2.47238	0.0208258
PCK1	10.1022	13.0234	14.5125	11.2954	14.0023	16.29	12.546	13.8626	1.31652	2.49065	0.0313201
BBOX1	10.1051	12.1159	13.7847	11.4648	13.1174	15.4335	12.0019	13.3386	1.33668	2.52569	0.0190579
CLU	14.0521	15.9646	17.6102	15.3489	17.3337	18.9546	15.8756	17.2124	1.33677	2.52585	0.00025242
GPD1	11.2637	12.8299	14.6178	12.0683	14.3487	16.3217	12.9038	14.2462	1.34243	2.53578	0.039266
CCT5	10.0469	10.7698	13.0883	10.9076	12.3417	14.7433	11.3017	12.6642	1.36255	2.57139	0.0325599
SNED1	9.55768	12.1775	13.4693	11.38	13.2426	14.7159	11.7348	13.1128	1.37799	2.59905	0.026359
ALPL	NA	10.9207	13.691	NA	12.3521	15.046	12.3059	13.6991	1.3932	2.62661	0.0174676
LAP3	9.26443	10.8201	13.1922	10.3207	12.5857	14.5557	11.0923	12.4874	1.39514	2.63014	0.0209853
CNDP2	10.5101	13.0809	15.4006	12.5968	14.2844	16.4234	12.9972	14.4348	1.43765	2.70879	0.0485006
SFN	14.8815	10.6241	11.4704	16.1625	12.1672	13.2578	12.3253	13.8625	1.53721	2.90233	0.00892617
HSP90B1	10.4706	12.0612	13.6535	11.9994	13.3837	15.4606	12.0618	13.6146	1.55279	2.93383	0.00807957
BGN	12.8686	14.7202	16.7867	15.0049	16.1595	18.0013	14.7918	16.3886	1.59676	3.02464	0.0288899
HSP90AA1	12.0019	11.8903	14.2058	13.0415	13.7102	16.2262	12.6993	14.3259	1.62662	3.08789	0.0321978
VCP	12.3827	11.5681	12.2445	13.7379	12.966	14.5183	12.0651	13.7407	1.67559	3.19449	0.0304692
HSP90AB1	11.9038	12.4616	14.2714	13.6762	13.6203	16.4907	12.8789	14.5957	1.71681	3.28708	0.030598
SIAE	NA	10.9559	12.9555	NA	12.8081	14.5823	11.9557	13.6952	1.7395	3.33919	0.0412009
PROZ	14.002	14.8839	17.7781	15.4153	16.8474	19.6994	15.5547	17.3207	1.766	3.40111	0.00987259
HBA1	14.5431	13.9035	11.8922	15.555	15.8604	14.2234	13.4462	15.2129	1.76672	3.40279	0.0459904
UGP2	10.1005	9.52815	12.2025	11.9949	11.4591	13.7035	10.6104	12.3858	1.77542	3.42338	0.00595763
EFEMP1	12.9187	14.8894	14.9807	15.4242	16.8061	16.124	14.2629	16.1181	1.85515	3.6179	0.0423489
ANPEP	11.8227	13.9067	14.2671	13.3098	15.8708	16.3823	13.3322	15.1876	1.85542	3.61856	0.0102469
CRYL1	9.05465	11.8885	14.0033	11.6065	13.4185	15.4989	11.6488	13.508	1.85916	3.62796	0.0330233
P4HB	13.8406	11.0597	12.642	16.0728	12.6678	14.436	12.5141	14.3922	1.8781	3.67591	0.00956428
PSMC5	12.4135	8.28998	10.7191	14.1937	9.7715	13.3545	10.4742	12.4399	1.96567	3.90595	0.0295761
GSN	14.1583	15.5385	15.8623	16.8309	17.1948	17.5177	15.1864	17.1812	1.99477	3.98553	0.0276785
TUBB4B	11.0483	11.3564	13.8487	12.5789	13.0635	16.7006	12.0844	14.1143	2.02986	4.08364	0.0392054
CDC42	10.4675	13.0471	14.3288	11.93	15.2233	17.1927	12.6145	14.782	2.16755	4.49261	0.03312
NPEPPS	11.4998	10.2587	11.617	13.9405	11.9902	14.0026	11.1252	13.3111	2.18596	4.55029	0.010687
TUBA4A	10.7611	11.2645	13.6342	12.6399	13.0566	16.5496	11.8866	14.082	2.19543	4.58026	0.025966
GSTA2	NA	12.9648	17.483	NA	15.0401	19.8056	15.2239	17.4228	2.19895	4.59144	0.035771
APOA1	13.9439	12.6638	14.4678	15.4423	15.2414	17.0023	13.6918	15.8954	2.20354	4.60607	0.0246847
AKR7A3	NA	10.2974	11.464	NA	12.525	13.7756	10.8807	13.1503	2.26962	4.82197	0.0117652
HBB	15.2883	11.6983	11.693	16.6775	14.9319	14.2335	12.8932	15.281	2.38775	5.23342	0.0471835
CLIC4	NA	9.69429	12.8948	NA	11.948	15.4411	11.2945	13.6946	2.40001	5.27807	0.0387501
SLC2A5	8.76564	12.0933	11.4357	10.7956	14.0644	14.6463	10.7649	13.1688	2.40387	5.29222	0.027069
FASN	11.6261	11.9324	11.8689	13.4342	14.8528	14.6492	11.8091	14.3121	2.50293	5.66835	0.0189738
HSPD1	8.94627	9.13839	11.1848	11.4156	12.074	14.0991	9.75649	12.5296	2.77307	6.83559	0.00299162
GNB1	NA	10.8194	13.2915	NA	13.9995	16.0309	12.0555	15.0152	2.95978	7.78004	0.047314
SLC3A1	NA	9.76131	12.0369	NA	12.5323	15.2217	10.8991	13.877	2.97791	7.87846	0.0441573
RHOA	NA	9.94194	12.9445	NA	12.7982	16.0471	11.4432	14.4226	2.97942	7.88669	0.0263048
SYPL1	9.28955	12.7234	15.5668	11.6917	16.6807	18.256	12.5266	15.5428	3.01621	8.0904	0.0241873
CDH1	13.1212	14.9545	13.8908	18.0321	19.5376	19.4298	13.9888	18.7848	4.796	27.7804	0.0219757
